# Supplementary material for: Identifying SSR Markers Related to Seed Fatty Acid Content in Perilla Crop (Perilla frutescens L.)
Source: Plants (Basel). 2021 Jul 9;10(7):1404. doi: 10.3390/plants10071404 (PMC8309404; doi:10.3390/plants10071404)
Supplement: Supplementary file 1 [file plants-10-01404-s001.zip]

Archive with 1 entries (1 files):
- plants-1277572-supplementary.pdf
